# Supplementary material for: pK50—A Rigorous Indicator of Individual Functional Group Acidity/Basicity in Multiprotic Compounds
Source: J Chem Inf Model. 2023 Apr 27;63(10):3198–208. doi: 10.1021/acs.jcim.3c00187 (PMC10207274; doi:10.1021/acs.jcim.3c00187)
Supplement: Supplementary file 2 — ci3c00187_si_002.xlsx [file ci3c00187_si_002.xlsx]

## Sheet: Tobramycin_N15
	Raw 15N ppm taken from Table 4.24 in													Calculated ASP curves for Tobramycin
	N-1	N-3	N-2'	N-6'	N-3"									Atom	32(-NH2)	10(-NH2)	27(-NH2)	25(-NH2)	29(-NH2)
pH	ppm	ppm	ppm	ppm	ppm									pH	N-1	N-3"	N-6'	N-2'	N-3
1.61	47.71	49.27	48.19	36.74	42.83									0	1	1	1	1	1
2.55	47.71	49.26	48.19	36.74	42.83									0.014	1	1	1	1	1
3.85	47.68	49.22	48.2	36.75	42.82									0.028	1	1	1	1	1
5.07	47.2	48.81	48.2	36.61	42.51									0.042	1	1	1	1	1
5.71	46.91	48.06	48.13	36.44	42.38									0.056	1	1	1	1	1
6.02	46.51	47.51	47.71	36.31	42.35									0.07	1	1	1	1	1
7.03	44.51	44.43	44.94	35.53	40.54									0.084	1	1	1	1	1
7.75	43.01	43.59	43.69	34.97	38.01									0.098	1	1	1	1	1
8.38	42.05	42.81	42.42	33.68	36.43									0.112	1	1	1	1	1
8.71	41.72	42.55	41.71	32.82	35.53									0.126	1	1	1	1	1
9.5	40.83	41.87	40.03	27.35	33.97									0.14	1	1	1	1	1
10.09	40.55	41.42	39.42	24.91	33.47									0.154	1	1	1	1	1
11.34	40.21	41.21	39.41	23.71	33.31									0.168	1	1	1	1	1
11.94	40.19	41.11	39.4	23.7	33.29									0.182	1	1	1	1	1
														0.196	1	1	1	1	1
														0.21	1	1	1	1	1
Min	40.19	41.11	39.4	23.7	33.29									0.224	1	1	1	1	1
Max	47.71	49.27	48.2	36.75	42.83									0.238	1	1	1	1	1
														0.252	1	1	1	1	1
	Normalized ppm													0.266	1	1	1	1	1
	N-1	N-3	N-2'	N-6'	N-3"									0.28	1	1	1	1	1
pH	ppm_fract	ppm_fract	ppm_fract	ppm_fract	ppm_fract									0.294	1	1	1	1	1
1.61	1	1	0.998864	0.999234	1									0.308	1	1	1	1	1
2.55	1	0.998775	0.998864	0.999234	1									0.322	1	1	1	1	1
3.85	0.996011	0.993873	1	1	0.998952									0.336	1	1	1	1	1
5.07	0.932181	0.943627	1	0.989272	0.966457									0.35	1	1	1	1	1
5.71	0.893617	0.851716	0.992045	0.976245	0.95283									0.364	1	1	1	1	1
6.02	0.840426	0.784314	0.944318	0.966284	0.949686									0.378	1	1	1	1	1
7.03	0.574468	0.406863	0.629545	0.906513	0.759958									0.392	1	1	1	1	1
7.75	0.375	0.303922	0.4875	0.863602	0.494759									0.406	1	1	1	1	1
8.38	0.24734	0.208333	0.343182	0.764751	0.32914									0.42	1	1	1	1	1
8.71	0.203457	0.176471	0.2625	0.698851	0.234801									0.434	1	1	1	1	1
9.5	0.0851064	0.0931373		0.279693	0.0712788									0.448	1	1	1	1	1
10.09	0.0478723	0.0379902		0.0927203	0.0188679									0.462	1	1	1	1	1
11.34	0.00265957	0.0122549		0.000766284	0.00209644									0.476	1	1	1	1	1
11.94	0	0		0	0									0.49	1	1	1	1	1
														0.505	1	1	1	1	1
														0.519	1	1	1	1	1
														0.533	1	1	1	1	1
														0.547	1	1	1	1	1
														0.561	1	1	1	1	1
														0.575	1	1	1	1	1
														0.589	1	1	1	1	1
														0.603	1	1	1	1	1
														0.617	1	1	1	1	1
														0.631	1	1	1	1	1
														0.645	1	1	1	1	1
														0.659	1	1	1	1	1
														0.673	1	1	1	1	1
														0.687	1	1	1	1	1
														0.701	1	1	1	1	1
														0.715	1	1	1	1	1
														0.729	1	1	1	1	1
														0.743	1	1	1	1	1
														0.757	1	1	1	1	1
														0.771	1	1	1	1	1
														0.785	1	1	1	1	1
														0.799	1	1	1	1	1
														0.813	1	1	1	1	1
														0.827	1	1	1	1	1
														0.841	1	1	1	1	1
														0.855	1	1	1	1	1
														0.869	1	1	1	1	1
														0.883	1	1	1	1	1
														0.897	1	1	1	1	1
														0.911	1	1	1	1	1
														0.925	1	1	1	1	1
														0.939	1	1	1	1	1
														0.953	1	1	1	1	1
														0.967	1	1	1	1	1
														0.981	1	1	1	1	1
														0.995	1	1	1	1	1
														1.009	1	1	1	1	1
														1.023	1	1	1	1	1
														1.037	1	1	1	1	1
														1.051	1	1	1	1	1
														1.065	1	1	1	1	1
														1.079	1	1	1	1	1
														1.093	1	1	1	1	1
														1.107	1	1	1	1	1
														1.121	1	1	1	1	1
														1.135	1	1	1	1	1
														1.149	1	1	1	1	1
														1.163	1	1	1	1	1
														1.177	1	1	1	1	1
														1.191	1	1	1	1	1
														1.205	1	1	1	1	1
														1.219	1	1	1	1	1
														1.233	1	1	1	1	1
														1.247	1	1	1	1	1
														1.261	1	1	1	1	1
														1.275	1	1	1	1	1
														1.289	1	1	1	1	1
														1.303	1	1	1	1	1
														1.317	1	1	1	1	1
														1.331	1	1	1	1	1
														1.345	1	1	1	1	1
														1.359	1	1	1	1	1
														1.373	1	1	1	1	1
														1.387	1	1	1	1	1
														1.401	1	1	1	1	1
														1.415	1	1	1	1	1
														1.429	1	1	1	1	1
														1.443	1	1	1	1	1
														1.457	1	1	1	1	1
														1.471	1	1	1	1	1
														1.485	1	1	1	1	1
														1.499	1	1	1	1	1
														1.514	1	1	1	1	1
														1.528	1	1	1	1	1
														1.542	1	1	1	1	1
														1.556	1	1	1	1	1
														1.57	1	1	1	1	1
														1.584	1	1	1	1	1
														1.598	1	1	1	1	1
														1.612	1	1	1	1	1
														1.626	1	1	1	1	1
														1.64	1	1	1	1	1
														1.654	1	1	1	1	1
														1.668	1	1	1	1	1
														1.682	1	1	1	1	1
														1.696	1	1	1	1	1
														1.71	1	1	1	1	1
														1.724	1	1	1	1	1
														1.738	1	1	1	1	1
														1.752	1	1	1	1	1
														1.766	1	1	1	1	1
														1.78	1	1	1	1	1
														1.794	1	1	1	1	1
														1.808	1	1	1	1	1
														1.822	1	1	1	1	1
														1.836	1	1	1	1	1
														1.85	1	1	1	1	1
														1.864	1	1	1	1	1
														1.878	1	1	1	1	1
														1.892	1	1	1	1	1
														1.906	1	1	1	1	1
														1.92	1	1	1	1	1
														1.934	1	1	1	1	1
														1.948	1	1	1	1	1
														1.962	1	1	1	1	1
														1.976	1	1	1	1	1
														1.99	1	1	1	1	1
														2.004	1	1	1	1	1
														2.018	1	1	1	1	1
														2.032	1	1	1	1	1
														2.046	1	1	1	1	1
														2.06	1	1	1	1	1
														2.074	1	1	1	1	1
														2.088	1	1	1	1	1
														2.102	1	1	1	1	1
														2.116	1	1	1	1	1
														2.13	1	1	1	1	1
														2.144	1	1	1	1	1
														2.158	1	1	1	1	1
														2.172	1	1	1	1	1
														2.186	1	1	1	1	1
														2.2	1	1	1	1	1
														2.214	1	1	1	1	1
														2.228	1	1	1	1	1
														2.242	1	1	1	1	1
														2.256	1	1	1	1	1
														2.27	1	1	1	1	1
														2.284	1	1	1	1	1
														2.298	1	1	1	1	1
														2.312	1	1	1	1	1
														2.326	1	1	1	1	1
														2.34	1	1	1	1	1
														2.354	1	1	1	1	1
														2.368	1	1	1	1	1
														2.382	1	1	1	1	1
														2.396	1	1	1	1	1
														2.41	1	1	1	1	1
														2.424	1	1	1	1	1
														2.438	1	1	1	1	1
														2.452	1	1	1	1	1
														2.466	1	1	1	1	1
														2.48	1	1	1	1	1
														2.494	1	1	1	1	1
														2.509	1	1	1	1	1
														2.523	1	1	1	1	1
														2.537	1	1	1	1	1
														2.551	1	1	1	1	1
														2.565	1	1	1	1	1
														2.579	1	1	1	1	1
														2.593	1	1	1	1	1
														2.607	1	1	1	1	1
														2.621	1	1	1	1	1
														2.635	1	1	1	1	1
														2.649	1	1	1	1	1
														2.663	1	1	1	1	1
														2.677	1	1	1	1	1
														2.691	1	1	1	1	1
														2.705	1	1	1	1	1
														2.719	1	1	1	1	1
														2.733	1	1	1	1	1
														2.747	1	1	1	1	1
														2.761	1	1	1	1	1
														2.775	1	1	1	1	1
														2.789	1	1	1	1	1
														2.803	1	1	1	1	1
														2.817	1	1	1	1	1
														2.831	1	1	1	1	1
														2.845	1	1	1	1	1
														2.859	1	1	1	1	1
														2.873	1	1	1	1	0.999
														2.887	1	1	1	1	0.999
														2.901	1	1	1	1	0.999
														2.915	1	1	1	1	0.999
														2.929	1	1	1	1	0.999
														2.943	1	1	1	1	0.999
														2.957	1	1	1	1	0.999
														2.971	1	1	1	1	0.999
														2.985	1	1	1	1	0.999
														2.999	1	1	1	1	0.999
														3.013	1	1	1	1	0.999
														3.027	1	1	1	1	0.999
														3.041	1	1	1	1	0.999
														3.055	1	1	1	1	0.999
														3.069	1	1	1	1	0.999
														3.083	1	1	1	1	0.999
														3.097	0.999	1	1	1	0.999
														3.111	0.999	1	1	1	0.999
														3.125	0.999	1	1	1	0.999
														3.139	0.999	1	1	1	0.999
														3.153	0.999	1	1	1	0.999
														3.167	0.999	1	1	1	0.999
														3.181	0.999	1	1	1	0.999
														3.195	0.999	1	1	1	0.999
														3.209	0.999	1	1	1	0.999
														3.223	0.999	1	1	1	0.999
														3.237	0.999	1	1	1	0.999
														3.251	0.999	1	1	1	0.999
														3.265	0.999	1	1	1	0.999
														3.279	0.999	1	1	1	0.999
														3.293	0.999	1	1	1	0.999
														3.307	0.999	1	1	1	0.999
														3.321	0.999	1	1	1	0.999
														3.335	0.999	1	1	1	0.999
														3.349	0.999	1	1	1	0.998
														3.363	0.999	1	1	1	0.998
														3.377	0.999	1	1	1	0.998
														3.391	0.999	1	1	1	0.998
														3.405	0.999	1	1	1	0.998
														3.419	0.999	1	1	1	0.998
														3.433	0.999	1	1	1	0.998
														3.447	0.999	1	1	1	0.998
														3.461	0.999	1	1	1	0.998
														3.475	0.999	1	1	1	0.998
														3.489	0.999	1	1	1	0.998
														3.504	0.999	1	1	1	0.998
														3.518	0.999	1	1	1	0.998
														3.532	0.999	1	1	1	0.998
														3.546	0.999	1	1	1	0.998
														3.56	0.999	1	1	1	0.998
														3.574	0.998	1	1	1	0.997
														3.588	0.998	1	1	1	0.997
														3.602	0.998	1	1	1	0.997
														3.616	0.998	1	1	1	0.997
														3.63	0.998	1	1	1	0.997
														3.644	0.998	1	1	1	0.997
														3.658	0.998	1	1	1	0.997
														3.672	0.998	1	1	1	0.997
														3.686	0.998	1	1	1	0.997
														3.7	0.998	1	1	1	0.997
														3.714	0.998	1	1	1	0.996
														3.728	0.998	1	1	1	0.996
														3.742	0.998	1	1	1	0.996
														3.756	0.998	1	1	1	0.996
														3.77	0.998	1	1	1	0.996
														3.784	0.998	1	1	1	0.996
														3.798	0.997	1	1	1	0.996
														3.812	0.997	1	1	0.999	0.996
														3.826	0.997	1	1	0.999	0.995
														3.84	0.997	1	1	0.999	0.995
														3.854	0.997	1	1	0.999	0.995
														3.868	0.997	1	1	0.999	0.995
														3.882	0.997	1	1	0.999	0.995
														3.896	0.997	1	1	0.999	0.995
														3.91	0.997	1	1	0.999	0.995
														3.924	0.997	1	1	0.999	0.994
														3.938	0.996	1	1	0.999	0.994
														3.952	0.996	0.999	1	0.999	0.994
														3.966	0.996	0.999	1	0.999	0.994
														3.98	0.996	0.999	1	0.999	0.994
														3.994	0.996	0.999	1	0.999	0.993
														4.008	0.996	0.999	1	0.999	0.993
														4.022	0.996	0.999	1	0.999	0.993
														4.036	0.996	0.999	1	0.999	0.993
														4.05	0.995	0.999	1	0.999	0.992
														4.064	0.995	0.999	1	0.999	0.992
														4.078	0.995	0.999	1	0.999	0.992
														4.092	0.995	0.999	1	0.999	0.992
														4.106	0.995	0.999	1	0.999	0.991
														4.12	0.995	0.999	1	0.999	0.991
														4.134	0.994	0.999	1	0.999	0.991
														4.148	0.994	0.999	1	0.999	0.991
														4.162	0.994	0.999	1	0.999	0.99
														4.176	0.994	0.999	1	0.999	0.99
														4.19	0.994	0.999	1	0.999	0.99
														4.204	0.994	0.999	1	0.999	0.989
														4.218	0.993	0.999	1	0.999	0.989
														4.232	0.993	0.999	1	0.999	0.989
														4.246	0.993	0.999	1	0.999	0.988
														4.26	0.993	0.999	1	0.999	0.988
														4.274	0.992	0.999	1	0.999	0.987
														4.288	0.992	0.999	1	0.999	0.987
														4.302	0.992	0.999	1	0.998	0.987
														4.316	0.992	0.999	1	0.998	0.986
														4.33	0.991	0.999	1	0.998	0.986
														4.344	0.991	0.999	1	0.998	0.985
														4.358	0.991	0.999	1	0.998	0.985
														4.372	0.991	0.999	1	0.998	0.984
														4.386	0.99	0.999	1	0.998	0.984
														4.4	0.99	0.999	1	0.998	0.983
														4.414	0.99	0.999	1	0.998	0.983
														4.428	0.989	0.998	1	0.998	0.982
														4.442	0.989	0.998	1	0.998	0.982
														4.456	0.989	0.998	1	0.998	0.981
														4.47	0.988	0.998	1	0.998	0.981
														4.484	0.988	0.998	1	0.998	0.98
														4.498	0.988	0.998	1	0.998	0.979
														4.513	0.987	0.998	1	0.998	0.979
														4.527	0.987	0.998	1	0.997	0.978
														4.541	0.986	0.998	1	0.997	0.977
														4.555	0.986	0.998	1	0.997	0.977
														4.569	0.985	0.998	1	0.997	0.976
														4.583	0.985	0.998	1	0.997	0.975
														4.597	0.984	0.998	1	0.997	0.974
														4.611	0.984	0.998	1	0.997	0.973
														4.625	0.983	0.998	1	0.997	0.973
														4.639	0.983	0.998	1	0.997	0.972
														4.653	0.982	0.997	1	0.997	0.971
														4.667	0.982	0.997	1	0.996	0.97
														4.681	0.981	0.997	1	0.996	0.969
														4.695	0.981	0.997	1	0.996	0.968
														4.709	0.98	0.997	1	0.996	0.967
														4.723	0.98	0.997	1	0.996	0.966
														4.737	0.979	0.997	1	0.996	0.965
														4.751	0.978	0.997	1	0.996	0.964
														4.765	0.978	0.997	1	0.996	0.963
														4.779	0.977	0.997	1	0.995	0.962
														4.793	0.976	0.997	1	0.995	0.961
														4.807	0.975	0.996	1	0.995	0.959
														4.821	0.975	0.996	1	0.995	0.958
														4.835	0.974	0.996	1	0.995	0.957
														4.849	0.973	0.996	1	0.995	0.956
														4.863	0.972	0.996	1	0.995	0.954
														4.877	0.972	0.996	1	0.994	0.953
														4.891	0.971	0.996	1	0.994	0.951
														4.905	0.97	0.996	1	0.994	0.95
														4.919	0.969	0.995	1	0.994	0.948
														4.933	0.968	0.995	1	0.994	0.947
														4.947	0.967	0.995	1	0.994	0.945
														4.961	0.966	0.995	1	0.993	0.944
														4.975	0.965	0.995	1	0.993	0.942
														4.989	0.964	0.995	1	0.993	0.94
														5.003	0.963	0.995	0.999	0.993	0.939
														5.017	0.962	0.994	0.999	0.992	0.937
														5.031	0.961	0.994	0.999	0.992	0.935
														5.045	0.96	0.994	0.999	0.992	0.933
														5.059	0.958	0.994	0.999	0.992	0.931
														5.073	0.957	0.994	0.999	0.991	0.929
														5.087	0.956	0.993	0.999	0.991	0.927
														5.101	0.955	0.993	0.999	0.991	0.925
														5.115	0.953	0.993	0.999	0.991	0.923
														5.129	0.952	0.993	0.999	0.99	0.921
														5.143	0.951	0.993	0.999	0.99	0.918
														5.157	0.949	0.992	0.999	0.99	0.916
														5.171	0.948	0.992	0.999	0.99	0.914
														5.185	0.946	0.992	0.999	0.989	0.911
														5.199	0.945	0.992	0.999	0.989	0.909
														5.213	0.943	0.991	0.999	0.989	0.906
														5.227	0.942	0.991	0.999	0.988	0.904
														5.241	0.94	0.991	0.999	0.988	0.901
														5.255	0.939	0.991	0.999	0.988	0.899
														5.269	0.937	0.99	0.999	0.987	0.896
														5.283	0.935	0.99	0.999	0.987	0.893
														5.297	0.934	0.99	0.999	0.986	0.89
														5.311	0.932	0.989	0.999	0.986	0.887
														5.325	0.93	0.989	0.999	0.986	0.884
														5.339	0.928	0.989	0.999	0.985	0.881
														5.353	0.926	0.988	0.999	0.985	0.878
														5.367	0.924	0.988	0.999	0.984	0.875
														5.381	0.922	0.988	0.999	0.984	0.872
														5.395	0.92	0.987	0.999	0.983	0.869
														5.409	0.918	0.987	0.999	0.983	0.865
														5.423	0.916	0.987	0.999	0.983	0.862
														5.437	0.914	0.986	0.999	0.982	0.858
														5.451	0.912	0.986	0.999	0.982	0.855
														5.465	0.91	0.985	0.999	0.981	0.851
														5.479	0.908	0.985	0.999	0.98	0.848
														5.493	0.906	0.985	0.999	0.98	0.844
														5.508	0.903	0.984	0.999	0.979	0.84
														5.522	0.901	0.984	0.998	0.979	0.837
														5.536	0.899	0.983	0.998	0.978	0.833
														5.55	0.896	0.983	0.998	0.978	0.829
														5.564	0.894	0.982	0.998	0.977	0.825
														5.578	0.891	0.982	0.998	0.976	0.821
														5.592	0.889	0.981	0.998	0.976	0.817
														5.606	0.886	0.981	0.998	0.975	0.813
														5.62	0.884	0.98	0.998	0.975	0.809
														5.634	0.881	0.98	0.998	0.974	0.805
														5.648	0.879	0.979	0.998	0.973	0.8
														5.662	0.876	0.978	0.998	0.972	0.796
														5.676	0.873	0.978	0.998	0.972	0.792
														5.69	0.871	0.977	0.998	0.971	0.787
														5.704	0.868	0.977	0.998	0.97	0.783
														5.718	0.865	0.976	0.998	0.969	0.778
														5.732	0.863	0.975	0.998	0.969	0.774
														5.746	0.86	0.975	0.998	0.968	0.769
														5.76	0.857	0.974	0.998	0.967	0.765
														5.774	0.854	0.973	0.998	0.966	0.76
														5.788	0.851	0.973	0.997	0.965	0.756
														5.802	0.848	0.972	0.997	0.965	0.751
														5.816	0.846	0.971	0.997	0.964	0.747
														5.83	0.843	0.97	0.997	0.963	0.742
														5.844	0.84	0.969	0.997	0.962	0.737
														5.858	0.837	0.969	0.997	0.961	0.732
														5.872	0.834	0.968	0.997	0.96	0.728
														5.886	0.831	0.967	0.997	0.959	0.723
														5.9	0.828	0.966	0.997	0.958	0.718
														5.914	0.825	0.965	0.997	0.957	0.714
														5.928	0.822	0.964	0.997	0.956	0.709
														5.942	0.819	0.963	0.997	0.955	0.704
														5.956	0.816	0.962	0.996	0.954	0.699
														5.97	0.813	0.961	0.996	0.953	0.695
														5.984	0.81	0.96	0.996	0.951	0.69
														5.998	0.807	0.959	0.996	0.95	0.685
														6.012	0.804	0.958	0.996	0.949	0.68
														6.026	0.801	0.957	0.996	0.948	0.676
														6.04	0.798	0.956	0.996	0.947	0.671
														6.054	0.795	0.955	0.996	0.946	0.666
														6.068	0.792	0.954	0.996	0.944	0.662
														6.082	0.789	0.952	0.995	0.943	0.657
														6.096	0.786	0.951	0.995	0.942	0.652
														6.11	0.783	0.95	0.995	0.94	0.648
														6.124	0.78	0.949	0.995	0.939	0.643
														6.138	0.777	0.947	0.995	0.937	0.639
														6.152	0.774	0.946	0.995	0.936	0.634
														6.166	0.772	0.944	0.995	0.935	0.63
														6.18	0.769	0.943	0.995	0.933	0.625
														6.194	0.766	0.942	0.994	0.932	0.621
														6.208	0.763	0.94	0.994	0.93	0.616
														6.222	0.76	0.939	0.994	0.928	0.612
														6.236	0.757	0.937	0.994	0.927	0.608
														6.25	0.754	0.935	0.994	0.925	0.604
														6.264	0.752	0.934	0.994	0.923	0.599
														6.278	0.749	0.932	0.993	0.922	0.595
														6.292	0.746	0.93	0.993	0.92	0.591
														6.306	0.743	0.929	0.993	0.918	0.587
														6.32	0.741	0.927	0.993	0.916	0.583
														6.334	0.738	0.925	0.993	0.915	0.579
														6.348	0.735	0.923	0.993	0.913	0.575
														6.362	0.732	0.921	0.992	0.911	0.571
														6.376	0.73	0.919	0.992	0.909	0.568
														6.39	0.727	0.917	0.992	0.907	0.564
														6.404	0.725	0.915	0.992	0.905	0.56
														6.418	0.722	0.913	0.992	0.902	0.556
														6.432	0.719	0.911	0.991	0.9	0.553
														6.446	0.717	0.909	0.991	0.898	0.549
														6.46	0.714	0.906	0.991	0.896	0.546
														6.474	0.712	0.904	0.991	0.894	0.542
														6.488	0.709	0.902	0.99	0.891	0.539
														6.503	0.707	0.899	0.99	0.889	0.536
														6.517	0.705	0.897	0.99	0.886	0.532
														6.531	0.702	0.894	0.99	0.884	0.529
														6.545	0.7	0.891	0.989	0.881	0.526
														6.559	0.697	0.889	0.989	0.879	0.523
														6.573	0.695	0.886	0.989	0.876	0.52
														6.587	0.693	0.883	0.989	0.873	0.517
														6.601	0.69	0.88	0.988	0.871	0.514
														6.615	0.688	0.878	0.988	0.868	0.511
														6.629	0.686	0.875	0.988	0.865	0.508
														6.643	0.684	0.872	0.987	0.862	0.505
														6.657	0.681	0.868	0.987	0.859	0.503
														6.671	0.679	0.865	0.987	0.856	0.5
														6.685	0.677	0.862	0.986	0.853	0.497
														6.699	0.675	0.859	0.986	0.85	0.495
														6.713	0.672	0.855	0.986	0.847	0.492
														6.727	0.67	0.852	0.985	0.843	0.49
														6.741	0.668	0.849	0.985	0.84	0.487
														6.755	0.666	0.845	0.984	0.837	0.485
														6.769	0.664	0.841	0.984	0.833	0.483
														6.783	0.662	0.838	0.984	0.83	0.48
														6.797	0.66	0.834	0.983	0.826	0.478
														6.811	0.658	0.83	0.983	0.822	0.476
														6.825	0.655	0.826	0.982	0.819	0.474
														6.839	0.653	0.822	0.982	0.815	0.472
														6.853	0.651	0.818	0.981	0.811	0.469
														6.867	0.649	0.814	0.981	0.807	0.467
														6.881	0.647	0.81	0.981	0.803	0.465
														6.895	0.645	0.805	0.98	0.799	0.463
														6.909	0.643	0.801	0.98	0.795	0.461
														6.923	0.641	0.797	0.979	0.791	0.46
														6.937	0.639	0.792	0.979	0.787	0.458
														6.951	0.637	0.788	0.978	0.783	0.456
														6.965	0.635	0.783	0.977	0.778	0.454
														6.979	0.633	0.778	0.977	0.774	0.452
														6.993	0.631	0.774	0.976	0.769	0.45
														7.007	0.629	0.769	0.976	0.765	0.449
														7.021	0.627	0.764	0.975	0.76	0.447
														7.035	0.625	0.759	0.975	0.756	0.445
														7.049	0.623	0.754	0.974	0.751	0.444
														7.063	0.621	0.749	0.973	0.746	0.442
														7.077	0.619	0.743	0.973	0.741	0.441
														7.091	0.617	0.738	0.972	0.736	0.439
														7.105	0.615	0.733	0.971	0.732	0.438
														7.119	0.613	0.728	0.971	0.727	0.436
														7.133	0.611	0.722	0.97	0.721	0.435
														7.147	0.609	0.717	0.969	0.716	0.433
														7.161	0.607	0.711	0.969	0.711	0.432
														7.175	0.605	0.705	0.968	0.706	0.43
														7.189	0.603	0.7	0.967	0.701	0.429
														7.203	0.601	0.694	0.966	0.695	0.427
														7.217	0.599	0.688	0.966	0.69	0.426
														7.231	0.597	0.682	0.965	0.685	0.425
														7.245	0.595	0.676	0.964	0.679	0.423
														7.259	0.593	0.67	0.963	0.674	0.422
														7.273	0.591	0.664	0.962	0.668	0.421
														7.287	0.588	0.658	0.962	0.663	0.419
														7.301	0.586	0.652	0.961	0.657	0.418
														7.315	0.584	0.646	0.96	0.651	0.417
														7.329	0.582	0.64	0.959	0.646	0.415
														7.343	0.58	0.634	0.958	0.64	0.414
														7.357	0.578	0.628	0.957	0.634	0.413
														7.371	0.576	0.621	0.956	0.629	0.412
														7.385	0.574	0.615	0.955	0.623	0.41
														7.399	0.572	0.608	0.954	0.617	0.409
														7.413	0.57	0.602	0.953	0.611	0.408
														7.427	0.568	0.596	0.952	0.605	0.407
														7.441	0.566	0.589	0.951	0.599	0.406
														7.455	0.564	0.583	0.95	0.593	0.404
														7.469	0.561	0.576	0.949	0.587	0.403
														7.483	0.559	0.57	0.948	0.582	0.402
														7.497	0.557	0.563	0.947	0.576	0.401
														7.512	0.555	0.557	0.946	0.57	0.399
														7.526	0.553	0.55	0.945	0.564	0.398
														7.54	0.551	0.543	0.944	0.558	0.397
														7.554	0.549	0.537	0.942	0.552	0.396
														7.568	0.546	0.53	0.941	0.546	0.395
														7.582	0.544	0.524	0.94	0.54	0.393
														7.596	0.542	0.517	0.939	0.534	0.392
														7.61	0.54	0.51	0.937	0.528	0.391
														7.632	0.538	0.504	0.936	0.522	0.39
														7.638	0.535	0.497	0.935	0.516	0.389
														7.652	0.533	0.49	0.934	0.51	0.387
														7.675	0.531	0.484	0.932	0.504	0.386
														7.68	0.529	0.477	0.931	0.498	0.385
														7.694	0.526	0.471	0.929	0.492	0.384
														7.708	0.524	0.464	0.928	0.486	0.382
														7.722	0.522	0.458	0.927	0.48	0.381
														7.736	0.519	0.451	0.925	0.474	0.38
														7.75	0.517	0.445	0.924	0.468	0.378
														7.764	0.515	0.438	0.922	0.462	0.377
														7.778	0.512	0.432	0.921	0.457	0.376
														7.792	0.51	0.425	0.919	0.451	0.374
														7.806	0.508	0.419	0.917	0.445	0.373
														7.82	0.505	0.412	0.916	0.439	0.372
														7.834	0.503	0.406	0.914	0.434	0.37
														7.85	0.5	0.4	0.913	0.428	0.369
														7.862	0.498	0.393	0.911	0.422	0.368
														7.876	0.495	0.387	0.909	0.417	0.366
														7.89	0.493	0.381	0.907	0.411	0.365
														7.904	0.49	0.375	0.905	0.406	0.363
														7.918	0.488	0.369	0.904	0.4	0.362
														7.932	0.485	0.363	0.902	0.395	0.36
														7.946	0.483	0.357	0.9	0.389	0.359
														7.96	0.48	0.351	0.898	0.384	0.358
														7.974	0.478	0.345	0.896	0.379	0.356
														7.988	0.475	0.339	0.894	0.373	0.354
														8.002	0.472	0.333	0.892	0.368	0.353
														8.016	0.47	0.327	0.89	0.363	0.351
														8.03	0.467	0.322	0.888	0.358	0.35
														8.044	0.464	0.316	0.886	0.353	0.348
														8.058	0.462	0.31	0.883	0.348	0.346
														8.072	0.459	0.305	0.881	0.343	0.345
														8.086	0.456	0.299	0.879	0.338	0.343
														8.1	0.453	0.294	0.877	0.333	0.341
														8.114	0.45	0.288	0.874	0.328	0.34
														8.128	0.448	0.283	0.872	0.323	0.338
														8.142	0.445	0.278	0.87	0.319	0.336
														8.156	0.442	0.273	0.867	0.314	0.334
														8.17	0.439	0.268	0.865	0.309	0.333
														8.184	0.436	0.263	0.862	0.305	0.331
														8.198	0.433	0.258	0.859	0.3	0.329
														8.212	0.43	0.253	0.857	0.296	0.327
														8.226	0.427	0.248	0.854	0.291	0.325
														8.24	0.424	0.243	0.851	0.287	0.323
														8.254	0.421	0.238	0.848	0.283	0.321
														8.268	0.418	0.234	0.846	0.279	0.319
														8.282	0.415	0.229	0.843	0.274	0.317
														8.296	0.411	0.225	0.84	0.27	0.315
														8.31	0.408	0.22	0.837	0.266	0.313
														8.324	0.405	0.216	0.834	0.262	0.311
														8.338	0.402	0.211	0.831	0.258	0.309
														8.352	0.398	0.207	0.827	0.254	0.307
														8.366	0.395	0.203	0.824	0.251	0.305
														8.38	0.392	0.199	0.821	0.247	0.302
														8.394	0.388	0.195	0.818	0.243	0.3
														8.408	0.385	0.191	0.814	0.239	0.298
														8.422	0.382	0.187	0.811	0.236	0.296
														8.436	0.378	0.183	0.807	0.232	0.293
														8.45	0.375	0.179	0.804	0.229	0.291
														8.464	0.371	0.176	0.8	0.225	0.289
														8.478	0.368	0.172	0.796	0.222	0.286
														8.492	0.364	0.168	0.793	0.218	0.284
														8.507	0.36	0.165	0.789	0.215	0.282
														8.521	0.357	0.161	0.785	0.212	0.279
														8.535	0.353	0.158	0.781	0.208	0.277
														8.549	0.35	0.154	0.777	0.205	0.274
														8.563	0.346	0.151	0.773	0.202	0.272
														8.577	0.342	0.148	0.769	0.199	0.269
														8.591	0.339	0.145	0.765	0.196	0.267
														8.605	0.335	0.142	0.76	0.193	0.264
														8.619	0.331	0.139	0.756	0.19	0.262
														8.633	0.327	0.136	0.752	0.187	0.259
														8.647	0.324	0.133	0.747	0.184	0.256
														8.661	0.32	0.13	0.743	0.181	0.254
														8.675	0.316	0.127	0.738	0.179	0.251
														8.689	0.312	0.124	0.734	0.176	0.248
														8.703	0.308	0.121	0.729	0.173	0.246
														8.717	0.305	0.119	0.724	0.17	0.243
														8.731	0.301	0.116	0.719	0.168	0.24
														8.745	0.297	0.113	0.715	0.165	0.238
														8.759	0.293	0.111	0.71	0.163	0.235
														8.773	0.289	0.108	0.705	0.16	0.232
														8.787	0.285	0.106	0.7	0.157	0.23
														8.801	0.282	0.103	0.694	0.155	0.227
														8.815	0.278	0.101	0.689	0.153	0.224
														8.829	0.274	0.099	0.684	0.15	0.221
														8.843	0.27	0.097	0.679	0.148	0.219
														8.857	0.266	0.094	0.673	0.145	0.216
														8.871	0.262	0.092	0.668	0.143	0.213
														8.885	0.258	0.09	0.662	0.141	0.21
														8.899	0.255	0.088	0.657	0.139	0.207
														8.913	0.251	0.086	0.651	0.136	0.205
														8.927	0.247	0.084	0.645	0.134	0.202
														8.941	0.243	0.082	0.64	0.132	0.199
														8.955	0.239	0.08	0.634	0.13	0.196
														8.969	0.236	0.078	0.628	0.128	0.194
														8.983	0.232	0.076	0.622	0.126	0.191
														8.997	0.228	0.074	0.616	0.124	0.188
														9.011	0.224	0.073	0.61	0.122	0.185
														9.025	0.221	0.071	0.604	0.12	0.183
														9.039	0.217	0.069	0.598	0.118	0.18
														9.053	0.213	0.068	0.592	0.116	0.177
														9.067	0.21	0.066	0.585	0.114	0.174
														9.081	0.206	0.064	0.579	0.112	0.172
														9.095	0.203	0.063	0.573	0.11	0.169
														9.109	0.199	0.061	0.567	0.108	0.166
														9.123	0.195	0.06	0.56	0.106	0.164
														9.137	0.192	0.058	0.554	0.104	0.161
														9.151	0.188	0.057	0.547	0.102	0.158
														9.165	0.185	0.056	0.541	0.101	0.156
														9.179	0.182	0.054	0.534	0.099	0.153
														9.193	0.178	0.053	0.528	0.097	0.15
														9.207	0.175	0.051	0.521	0.095	0.148
														9.221	0.172	0.05	0.514	0.094	0.145
														9.235	0.168	0.049	0.508	0.092	0.143
														9.252	0.165	0.048	0.501	0.09	0.14
														9.263	0.162	0.047	0.494	0.089	0.138
														9.277	0.159	0.045	0.488	0.087	0.135
														9.291	0.155	0.044	0.481	0.085	0.133
														9.305	0.152	0.043	0.474	0.084	0.13
														9.319	0.149	0.042	0.467	0.082	0.128
														9.333	0.146	0.041	0.461	0.081	0.126
														9.347	0.143	0.04	0.454	0.079	0.123
														9.361	0.14	0.039	0.447	0.078	0.121
														9.375	0.137	0.038	0.44	0.076	0.118
														9.389	0.134	0.037	0.434	0.075	0.116
														9.403	0.132	0.036	0.427	0.073	0.114
														9.417	0.129	0.035	0.42	0.072	0.112
														9.431	0.126	0.034	0.413	0.07	0.109
														9.445	0.123	0.033	0.406	0.069	0.107
														9.459	0.121	0.032	0.4	0.068	0.105
														9.473	0.118	0.031	0.393	0.066	0.103
														9.487	0.115	0.031	0.386	0.065	0.101
														9.502	0.113	0.03	0.38	0.064	0.099
														9.516	0.11	0.029	0.373	0.062	0.097
														9.53	0.108	0.028	0.366	0.061	0.094
														9.544	0.105	0.027	0.36	0.06	0.092
														9.558	0.103	0.027	0.353	0.058	0.09
														9.572	0.1	0.026	0.347	0.057	0.088
														9.586	0.098	0.025	0.34	0.056	0.087
														9.6	0.096	0.025	0.334	0.055	0.085
														9.614	0.094	0.024	0.328	0.053	0.083
														9.628	0.091	0.023	0.321	0.052	0.081
														9.642	0.089	0.023	0.315	0.051	0.079
														9.656	0.087	0.022	0.309	0.05	0.077
														9.67	0.085	0.021	0.303	0.049	0.075
														9.684	0.083	0.021	0.296	0.048	0.074
														9.698	0.081	0.02	0.29	0.047	0.072
														9.712	0.079	0.02	0.284	0.046	0.07
														9.726	0.077	0.019	0.278	0.045	0.069
														9.74	0.075	0.019	0.272	0.044	0.067
														9.754	0.073	0.018	0.267	0.042	0.065
														9.768	0.071	0.018	0.261	0.041	0.064
														9.782	0.069	0.017	0.255	0.041	0.062
														9.796	0.068	0.017	0.25	0.04	0.061
														9.81	0.066	0.016	0.244	0.039	0.059
														9.824	0.064	0.016	0.239	0.038	0.058
														9.838	0.063	0.015	0.233	0.037	0.056
														9.852	0.061	0.015	0.228	0.036	0.055
														9.866	0.059	0.014	0.223	0.035	0.054
														9.88	0.058	0.014	0.217	0.034	0.052
														9.894	0.056	0.014	0.212	0.033	0.051
														9.908	0.055	0.013	0.207	0.032	0.05
														9.922	0.053	0.013	0.202	0.032	0.048
														9.936	0.052	0.012	0.198	0.031	0.047
														9.95	0.051	0.012	0.193	0.03	0.046
														9.964	0.049	0.012	0.188	0.029	0.045
														9.978	0.048	0.011	0.184	0.028	0.043
														9.992	0.047	0.011	0.179	0.028	0.042
														10.006	0.045	0.011	0.175	0.027	0.041
														10.02	0.044	0.01	0.17	0.026	0.04
														10.034	0.043	0.01	0.166	0.026	0.039
														10.048	0.042	0.01	0.162	0.025	0.038
														10.062	0.04	0.01	0.158	0.024	0.037
														10.076	0.039	0.009	0.154	0.024	0.036
														10.09	0.038	0.009	0.15	0.023	0.035
														10.104	0.037	0.009	0.146	0.022	0.034
														10.118	0.036	0.008	0.142	0.022	0.033
														10.132	0.035	0.008	0.138	0.021	0.032
														10.146	0.034	0.008	0.135	0.021	0.031
														10.16	0.033	0.008	0.131	0.02	0.03
														10.174	0.032	0.008	0.127	0.019	0.03
														10.188	0.031	0.007	0.124	0.019	0.029
														10.202	0.03	0.007	0.121	0.018	0.028
														10.216	0.03	0.007	0.117	0.018	0.027
														10.23	0.029	0.007	0.114	0.017	0.026
														10.244	0.028	0.006	0.111	0.017	0.026
														10.258	0.027	0.006	0.108	0.016	0.025
														10.272	0.026	0.006	0.105	0.016	0.024
														10.286	0.026	0.006	0.102	0.015	0.024
														10.3	0.025	0.006	0.099	0.015	0.023
														10.314	0.024	0.006	0.097	0.015	0.022
														10.328	0.023	0.005	0.094	0.014	0.022
														10.342	0.023	0.005	0.091	0.014	0.021
														10.356	0.022	0.005	0.089	0.013	0.02
														10.37	0.021	0.005	0.086	0.013	0.02
														10.384	0.021	0.005	0.084	0.013	0.019
														10.398	0.02	0.005	0.081	0.012	0.019
														10.412	0.02	0.004	0.079	0.012	0.018
														10.426	0.019	0.004	0.077	0.012	0.018
														10.44	0.018	0.004	0.075	0.011	0.017
														10.454	0.018	0.004	0.072	0.011	0.016
														10.468	0.017	0.004	0.07	0.011	0.016
														10.482	0.017	0.004	0.068	0.01	0.016
														10.496	0.016	0.004	0.066	0.01	0.015
														10.511	0.016	0.004	0.064	0.01	0.015
														10.525	0.015	0.003	0.062	0.009	0.014
														10.539	0.015	0.003	0.061	0.009	0.014
														10.553	0.014	0.003	0.059	0.009	0.013
														10.567	0.014	0.003	0.057	0.009	0.013
														10.581	0.014	0.003	0.055	0.008	0.013
														10.595	0.013	0.003	0.054	0.008	0.012
														10.609	0.013	0.003	0.052	0.008	0.012
														10.623	0.012	0.003	0.051	0.008	0.011
														10.637	0.012	0.003	0.049	0.007	0.011
														10.651	0.012	0.003	0.048	0.007	0.011
														10.665	0.011	0.003	0.046	0.007	0.01
														10.679	0.011	0.002	0.045	0.007	0.01
														10.693	0.011	0.002	0.044	0.007	0.01
														10.707	0.01	0.002	0.042	0.006	0.01
														10.721	0.01	0.002	0.041	0.006	0.009
														10.735	0.01	0.002	0.04	0.006	0.009
														10.749	0.009	0.002	0.038	0.006	0.009
														10.763	0.009	0.002	0.037	0.006	0.008
														10.777	0.009	0.002	0.036	0.005	0.008
														10.791	0.008	0.002	0.035	0.005	0.008
														10.805	0.008	0.002	0.034	0.005	0.008
														10.819	0.008	0.002	0.033	0.005	0.007
														10.833	0.008	0.002	0.032	0.005	0.007
														10.847	0.007	0.002	0.031	0.005	0.007
														10.861	0.007	0.002	0.03	0.004	0.007
														10.875	0.007	0.002	0.029	0.004	0.007
														10.889	0.007	0.002	0.028	0.004	0.006
														10.903	0.007	0.001	0.027	0.004	0.006
														10.917	0.006	0.001	0.027	0.004	0.006
														10.931	0.006	0.001	0.026	0.004	0.006
														10.945	0.006	0.001	0.025	0.004	0.006
														10.959	0.006	0.001	0.024	0.004	0.005
														10.973	0.006	0.001	0.023	0.003	0.005
														10.987	0.005	0.001	0.023	0.003	0.005
														11.001	0.005	0.001	0.022	0.003	0.005
														11.015	0.005	0.001	0.021	0.003	0.005
														11.029	0.005	0.001	0.021	0.003	0.005
														11.043	0.005	0.001	0.02	0.003	0.004
														11.057	0.005	0.001	0.019	0.003	0.004
														11.071	0.005	0.001	0.019	0.003	0.004
														11.085	0.004	0.001	0.018	0.003	0.004
														11.099	0.004	0.001	0.018	0.003	0.004
														11.113	0.004	0.001	0.017	0.003	0.004
														11.127	0.004	0.001	0.017	0.002	0.004
														11.141	0.004	0.001	0.016	0.002	0.004
														11.155	0.004	0.001	0.016	0.002	0.003
														11.169	0.004	0.001	0.015	0.002	0.003
														11.183	0.004	0.001	0.015	0.002	0.003
														11.197	0.003	0.001	0.014	0.002	0.003
														11.211	0.003	0.001	0.014	0.002	0.003
														11.225	0.003	0.001	0.013	0.002	0.003
														11.239	0.003	0.001	0.013	0.002	0.003
														11.253	0.003	0.001	0.012	0.002	0.003
														11.267	0.003	0.001	0.012	0.002	0.003
														11.281	0.003	0.001	0.012	0.002	0.003
														11.295	0.003	0.001	0.011	0.002	0.003
														11.309	0.003	0.001	0.011	0.002	0.002
														11.323	0.003	0.001	0.011	0.002	0.002
														11.337	0.002	0.001	0.01	0.002	0.002
														11.351	0.002	0.001	0.01	0.001	0.002
														11.365	0.002	0.001	0.01	0.001	0.002
														11.379	0.002	0.000499	0.009	0.001	0.002
														11.393	0.002	0.0004832	0.009	0.001	0.002
														11.407	0.002	0.0004679	0.009	0.001	0.002
														11.421	0.002	0.0004531	0.009	0.001	0.002
														11.435	0.002	0.0004388	0.008	0.001	0.002
														11.449	0.002	0.0004249	0.008	0.001	0.002
														11.463	0.002	0.0004115	0.008	0.001	0.002
														11.477	0.002	0.0003985	0.007	0.001	0.002
														11.491	0.002	0.0003859	0.007	0.001	0.002
														11.506	0.002	0.0003736	0.007	0.001	0.002
														11.52	0.002	0.0003618	0.007	0.001	0.002
														11.534	0.002	0.0003504	0.007	0.001	0.001
														11.548	0.002	0.0003393	0.006	0.001	0.001
														11.562	0.001	0.0003285	0.006	0.001	0.001
														11.576	0.001	0.0003181	0.006	0.001	0.001
														11.59	0.001	0.0003081	0.006	0.001	0.001
														11.604	0.001	0.0002983	0.006	0.001	0.001
														11.618	0.001	0.0002889	0.005	0.001	0.001
														11.632	0.001	0.0002797	0.005	0.001	0.001
														11.646	0.001	0.0002709	0.005	0.001	0.001
														11.66	0.001	0.0002623	0.005	0.001	0.001
														11.674	0.001	0.000254	0.005	0.001	0.001
														11.688	0.001	0.0002459	0.005	0.001	0.001
														11.702	0.001	0.0002381	0.004	0.001	0.001
														11.716	0.001	0.0002306	0.004	0.001	0.001
														11.73	0.001	0.0002233	0.004	0.001	0.001
														11.744	0.001	0.0002162	0.004	0.001	0.001
														11.758	0.001	0.0002094	0.004	0.001	0.001
														11.772	0.001	0.0002027	0.004	0.001	0.001
														11.786	0.001	0.0001963	0.004	0.001	0.001
														11.8	0.001	0.0001901	0.004	0.001	0.001
														11.814	0.001	0.0001841	0.003	0.001	0.001
														11.828	0.001	0.0001782	0.003	0.000498	0.001
														11.842	0.001	0.0001726	0.003	0.0004823	0.001
														11.856	0.001	0.0001671	0.003	0.000467	0.001
														11.87	0.001	0.0001618	0.003	0.0004522	0.001
														11.884	0.001	0.0001567	0.003	0.0004379	0.001
														11.898	0.001	0.0001517	0.003	0.000424	0.001
														11.912	0.001	0.0001469	0.003	0.0004106	0.001
														11.926	0.001	0.0001422	0.003	0.0003976	0.001
														11.94	0.001	0.0001377	0.003	0.000385	0.001
														11.954	0.001	0.0001334	0.003	0.0003728	0.001
														11.968	0.001	0.0001291	0.002	0.000361	0.001
														11.982	0.001	0.000125	0.002	0.0003496	0.001
														11.996	0.001	0.0001211	0.002	0.0003385	0.001
														12.01	0.001	0.0001172	0.002	0.0003278	0.0004932
														12.024	0.001	0.0001135	0.002	0.0003174	0.0004776
														12.038	0.0004944	0.0001099	0.002	0.0003073	0.0004624
														12.052	0.0004787	0.0001064	0.002	0.0002976	0.0004478
														12.066	0.0004635	0.000103	0.002	0.0002882	0.0004336
														12.08	0.0004488	9.978e-05	0.002	0.000279	0.0004198
														12.094	0.0004346	9.661e-05	0.002	0.0002702	0.0004065
														12.108	0.0004208	9.355e-05	0.002	0.0002616	0.0003936
														12.122	0.0004075	9.058e-05	0.002	0.0002533	0.0003812
														12.136	0.0003946	8.771e-05	0.002	0.0002453	0.0003691
														12.15	0.000382	8.493e-05	0.002	0.0002375	0.0003574
														12.164	0.0003699	8.223e-05	0.002	0.00023	0.0003461
														12.178	0.0003582	7.962e-05	0.002	0.0002227	0.0003351
														12.192	0.0003468	7.71e-05	0.001	0.0002157	0.0003245
														12.206	0.0003358	7.465e-05	0.001	0.0002088	0.0003142
														12.22	0.0003252	7.228e-05	0.001	0.0002022	0.0003042
														12.234	0.0003149	6.999e-05	0.001	0.0001958	0.0002946
														12.248	0.0003049	6.777e-05	0.001	0.0001896	0.0002852
														12.262	0.0002952	6.562e-05	0.001	0.0001836	0.0002762
														12.276	0.0002858	6.353e-05	0.001	0.0001777	0.0002674
														12.29	0.0002768	6.152e-05	0.001	0.0001721	0.0002589
														12.304	0.000268	5.956e-05	0.001	0.0001667	0.0002507
														12.318	0.0002595	5.767e-05	0.001	0.0001614	0.0002428
														12.332	0.0002513	5.584e-05	0.001	0.0001562	0.0002351
														12.346	0.0002433	5.407e-05	0.001	0.0001513	0.0002276
														12.36	0.0002356	5.236e-05	0.001	0.0001465	0.0002204
														12.374	0.0002281	5.069e-05	0.001	0.0001418	0.0002134
														12.388	0.0002209	4.909e-05	0.001	0.0001373	0.0002066
														12.402	0.0002139	4.753e-05	0.001	0.000133	0.0002001
														12.416	0.0002071	4.602e-05	0.001	0.0001288	0.0001937
														12.43	0.0002005	4.456e-05	0.001	0.0001247	0.0001876
														12.444	0.0001941	4.314e-05	0.001	0.0001207	0.0001816
														12.458	0.000188	4.177e-05	0.001	0.0001169	0.0001759
														12.472	0.000182	4.045e-05	0.001	0.0001132	0.0001703
														12.486	0.0001762	3.916e-05	0.001	0.0001096	0.0001649
														12.501	0.0001706	3.792e-05	0.001	0.0001061	0.0001596
														12.515	0.0001652	3.672e-05	0.001	0.0001028	0.0001546
														12.529	0.00016	3.555e-05	0.001	9.949e-05	0.0001497
														12.543	0.0001549	3.442e-05	0.001	9.634e-05	0.0001449
														12.557	0.00015	3.333e-05	0.001	9.328e-05	0.0001403
														12.571	0.0001452	3.227e-05	0.001	9.032e-05	0.0001359
														12.585	0.0001406	3.125e-05	0.001	8.745e-05	0.0001316
														12.599	0.0001362	3.026e-05	0.001	8.468e-05	0.0001274
														12.613	0.0001318	2.93e-05	0.001	8.199e-05	0.0001233
														12.627	0.0001277	2.837e-05	0.001	7.939e-05	0.0001194
														12.641	0.0001236	2.747e-05	0.001	7.687e-05	0.0001156
														12.655	0.0001197	2.659e-05	0.001	7.443e-05	0.000112
														12.669	0.0001159	2.575e-05	0.0004865	7.207e-05	0.0001084
														12.683	0.0001122	2.493e-05	0.000471	6.978e-05	0.000105
														12.697	0.0001086	2.414e-05	0.0004561	6.757e-05	0.0001016
														12.711	0.0001052	2.337e-05	0.0004416	6.542e-05	9.842e-05
														12.725	0.0001019	2.263e-05	0.0004276	6.335e-05	9.529e-05
														12.739	9.862e-05	2.191e-05	0.000414	6.133e-05	9.227e-05
														12.753	9.549e-05	2.122e-05	0.0004009	5.939e-05	8.934e-05
														12.767	9.246e-05	2.054e-05	0.0003882	5.75e-05	8.651e-05
														12.781	8.952e-05	1.989e-05	0.0003758	5.568e-05	8.376e-05
														12.795	8.668e-05	1.926e-05	0.0003639	5.391e-05	8.11e-05
														12.809	8.393e-05	1.865e-05	0.0003524	5.22e-05	7.853e-05
														12.823	8.127e-05	1.806e-05	0.0003412	5.054e-05	7.603e-05
														12.837	7.869e-05	1.748e-05	0.0003304	4.894e-05	7.362e-05
														12.851	7.619e-05	1.693e-05	0.0003199	4.738e-05	7.128e-05
														12.865	7.377e-05	1.639e-05	0.0003097	4.588e-05	6.902e-05
														12.879	7.143e-05	1.587e-05	0.0002999	4.442e-05	6.683e-05
														12.893	6.916e-05	1.537e-05	0.0002904	4.301e-05	6.471e-05
														12.907	6.696e-05	1.488e-05	0.0002812	4.165e-05	6.265e-05
														12.921	6.484e-05	1.441e-05	0.0002722	4.033e-05	6.066e-05
														12.935	6.278e-05	1.395e-05	0.0002636	3.905e-05	5.874e-05
														12.949	6.079e-05	1.351e-05	0.0002552	3.781e-05	5.687e-05
														12.963	5.886e-05	1.308e-05	0.0002471	3.661e-05	5.507e-05
														12.977	5.699e-05	1.266e-05	0.0002393	3.544e-05	5.332e-05
														12.991	5.518e-05	1.226e-05	0.0002317	3.432e-05	5.163e-05
														13.005	5.343e-05	1.187e-05	0.0002243	3.323e-05	4.999e-05
														13.019	5.173e-05	1.149e-05	0.0002172	3.217e-05	4.84e-05
														13.033	5.009e-05	1.113e-05	0.0002103	3.115e-05	4.687e-05
														13.047	4.85e-05	1.078e-05	0.0002036	3.016e-05	4.538e-05
														13.061	4.696e-05	1.043e-05	0.0001972	2.921e-05	4.394e-05
														13.075	4.547e-05	1.01e-05	0.0001909	2.828e-05	4.254e-05
														13.089	4.402e-05	9.782e-06	0.0001848	2.738e-05	4.119e-05
														13.103	4.263e-05	9.471e-06	0.000179	2.651e-05	3.988e-05
														13.117	4.127e-05	9.17e-06	0.0001733	2.567e-05	3.862e-05
														13.131	3.996e-05	8.879e-06	0.0001678	2.486e-05	3.739e-05
														13.145	3.869e-05	8.597e-06	0.0001625	2.407e-05	3.62e-05
														13.159	3.747e-05	8.324e-06	0.0001573	2.33e-05	3.505e-05
														13.173	3.628e-05	8.06e-06	0.0001523	2.256e-05	3.394e-05
														13.187	3.512e-05	7.804e-06	0.0001475	2.185e-05	3.286e-05
														13.201	3.401e-05	7.556e-06	0.0001428	2.115e-05	3.182e-05
														13.215	3.293e-05	7.316e-06	0.0001383	2.048e-05	3.081e-05
														13.229	3.188e-05	7.084e-06	0.0001339	1.983e-05	2.983e-05
														13.243	3.087e-05	6.859e-06	0.0001296	1.92e-05	2.889e-05
														13.257	2.989e-05	6.641e-06	0.0001255	1.859e-05	2.797e-05
														13.271	2.894e-05	6.431e-06	0.0001215	1.8e-05	2.708e-05
														13.285	2.802e-05	6.226e-06	0.0001177	1.743e-05	2.622e-05
														13.299	2.713e-05	6.029e-06	0.0001139	1.688e-05	2.539e-05
														13.313	2.627e-05	5.837e-06	0.0001103	1.634e-05	2.458e-05
														13.327	2.544e-05	5.652e-06	0.0001068	1.582e-05	2.38e-05
														13.341	2.463e-05	5.472e-06	0.0001034	1.532e-05	2.305e-05
														13.355	2.385e-05	5.299e-06	0.0001001	1.483e-05	2.231e-05
														13.369	2.309e-05	5.13e-06	9.696e-05	1.436e-05	2.161e-05
														13.383	2.236e-05	4.968e-06	9.388e-05	1.391e-05	2.092e-05
														13.397	2.165e-05	4.81e-06	9.09e-05	1.346e-05	2.026e-05
														13.411	2.096e-05	4.657e-06	8.801e-05	1.304e-05	1.961e-05
														13.425	2.03e-05	4.509e-06	8.522e-05	1.262e-05	1.899e-05
														13.439	1.965e-05	4.366e-06	8.251e-05	1.222e-05	1.839e-05
														13.453	1.903e-05	4.227e-06	7.989e-05	1.183e-05	1.78e-05
														13.467	1.842e-05	4.093e-06	7.736e-05	1.146e-05	1.724e-05
														13.481	1.784e-05	3.963e-06	7.49e-05	1.109e-05	1.669e-05
														13.495	1.727e-05	3.837e-06	7.252e-05	1.074e-05	1.616e-05
														13.51	1.672e-05	3.716e-06	7.022e-05	1.04e-05	1.565e-05
														13.524	1.619e-05	3.598e-06	6.799e-05	1.007e-05	1.515e-05
														13.538	1.568e-05	3.483e-06	6.583e-05	9.751e-06	1.467e-05
														13.552	1.518e-05	3.373e-06	6.374e-05	9.442e-06	1.42e-05
														13.566	1.47e-05	3.266e-06	6.172e-05	9.142e-06	1.375e-05
														13.58	1.423e-05	3.162e-06	5.976e-05	8.852e-06	1.332e-05
														13.594	1.378e-05	3.062e-06	5.786e-05	8.571e-06	1.289e-05
														13.608	1.334e-05	2.964e-06	5.602e-05	8.299e-06	1.248e-05
														13.622	1.292e-05	2.87e-06	5.424e-05	8.035e-06	1.209e-05
														13.636	1.251e-05	2.779e-06	5.252e-05	7.78e-06	1.17e-05
														13.65	1.211e-05	2.691e-06	5.085e-05	7.533e-06	1.133e-05
														13.664	1.173e-05	2.605e-06	4.924e-05	7.294e-06	1.097e-05
														13.678	1.135e-05	2.523e-06	4.768e-05	7.062e-06	1.062e-05
														13.692	1.099e-05	2.443e-06	4.616e-05	6.838e-06	1.029e-05
														13.706	1.064e-05	2.365e-06	4.47e-05	6.621e-06	9.96e-06
														13.72	1.031e-05	2.29e-06	4.328e-05	6.411e-06	9.644e-06
														13.734	9.979e-06	2.217e-06	4.19e-05	6.207e-06	9.337e-06
														13.748	9.663e-06	2.147e-06	4.057e-05	6.01e-06	9.041e-06
														13.762	9.356e-06	2.079e-06	3.928e-05	5.819e-06	8.754e-06
														13.776	9.059e-06	2.013e-06	3.804e-05	5.634e-06	8.476e-06
														13.79	8.771e-06	1.949e-06	3.683e-05	5.455e-06	8.207e-06
														13.804	8.493e-06	1.887e-06	3.566e-05	5.282e-06	7.946e-06
														13.818	8.223e-06	1.827e-06	3.453e-05	5.114e-06	7.694e-06
														13.832	7.962e-06	1.769e-06	3.343e-05	4.952e-06	7.45e-06
														13.846	7.709e-06	1.713e-06	3.237e-05	4.795e-06	7.213e-06
														13.86	7.464e-06	1.658e-06	3.134e-05	4.643e-06	6.984e-06
														13.874	7.227e-06	1.606e-06	3.035e-05	4.495e-06	6.762e-06
														13.888	6.998e-06	1.555e-06	2.938e-05	4.352e-06	6.547e-06
														13.902	6.775e-06	1.505e-06	2.845e-05	4.214e-06	6.34e-06
														13.916	6.56e-06	1.458e-06	2.755e-05	4.08e-06	6.138e-06
														13.93	6.352e-06	1.411e-06	2.667e-05	3.951e-06	5.943e-06
														13.944	6.15e-06	1.366e-06	2.583e-05	3.825e-06	5.755e-06
														13.958	5.955e-06	1.323e-06	2.501e-05	3.704e-06	5.572e-06
														13.972	5.766e-06	1.281e-06	2.421e-05	3.586e-06	5.395e-06
														13.986	5.583e-06	1.24e-06	2.344e-05	3.472e-06	5.224e-06
														14	5.406e-06	1.201e-06	2.27e-05	3.362e-06	5.058e-06
